# Supplementary material for: Rotations improve the diversity of rhizosphere soil bacterial communities, enzyme activities and tomato yield
Source: PLoS One. 2023 Jan 12;18(1):e0270944. doi: 10.1371/journal.pone.0270944 (PMC9836298; doi:10.1371/journal.pone.0270944)
Supplement: S2 File — (XLSX) [file pone.0270944.s002.xlsx]

## Sheet: Table S5 
Table S5 Soil urease content in different treatments
										NH4+-N mg/g﹒24h
original number	serial number	Weighing of sample (g)	Weighing of CK (g)	extract (ml)	dilution ratio	Take liquid (ml)	constant volume (ml)	sample Abs	CK Abs	Content of the sample	Content of CK	Sample - control conten	Content of drying soil		standard curve
soil sample 1	1	5.0906	5.0006	30	10	1.5	25	0.077	0.009	0.618947	0.102033	0.516914	0.528269		Abs	concentration (mg/L)
	2	5.0906	5.0006	30	10	1.5	25	0.078	0.009	0.626928	0.102033	0.524894	0.536425		0	0	k	8.12488
	3	5.0906	5.0006	30	10	1.5	25	0.071	0.01	0.571066	0.110157	0.460909	0.471033		0.021	0.2	b	0.0289216
soil sample 2	4	5.0158	5.0035	30	10	1.5	25	0.065	0.007	0.530986	0.0857358	0.445251	0.457291		0.043	0.4	R^2	0.999186
	5	5.0158	5.0035	30	10	1.5	25	0.069	0.009	0.563383	0.101974	0.461409	0.473887		0.093	0.8
	6	5.0158	5.0035	30	10	1.5	25	0.067	0.01	0.547185	0.110093	0.437092	0.448912		0.141	1.2
soil sample 3	7	5.054	5.0742	30	10	1.5	25	0.25	0.209	2.01402	1.70177	0.312248	0.320349		0.197	1.6
	8	5.054	5.0742	30	10	1.5	25	0.261	0.221	2.10243	1.79784	0.304594	0.312497		0.246	2
	9	5.054	5.0742	30	10	1.5	25	0.252	0.213	2.03009	1.73379	0.2963	0.303988		0.289	2.4
															Soilless		average value
															CK1	0.003	0.003
															CK2	0.003
															CK3	0.003

## Sheet: Table S6
Table S6 Soil catalase content in different treatments
original number	serial number	Weighing of sample (g)	sampling (ml)	titration (ml)	enzyme activity (mg/g·20min)	Soil drying enzyme activity (mg/g·20min)
soil sample 1	1	1.0731	25	1.762	1.99565	2.04962		drying soil	The titration volume (ml)		KMnO4 calibration	The titration volume (ml)
	2	1.0256	25	1.831	2.04133	2.09653		1	4.88		1	20.24
	3	1.0356	25	1.836	2.01826	2.07284		2	4.84		2	19.582
soil sample 2	4	1.046	25	1.642	2.12707	2.17379		3	4.812		3	20.07
	5	1.0345	25	1.623	2.16347	2.211		average value	4.844		average value	19.964
	6	1.0566	25	1.587	2.1419	2.18895					Exact concentration of KMnO4	0.0200361
soil sample 3	7	1.0468	25	0.284	3.02686	3.10539
	8	1.0258	25	0.302	3.07663	3.15646
	9	1.0254	25	0.259	3.10697	3.18758

## Sheet: Table S7
Table S7 Soil sucrase content in different treatments
											glucose mg/g﹒24h
original number	serial number	Weighing of sampleg	Weighing of CK (g)	extract (ml)	dilution ratio	Extraction Buffe of sample (ml)	Extraction Buffe of ck (ml)	constant volume (ml)	sample Abs	CK Abs	Content of the sample	Content of ck	Sample - control conten	Convert to dry soil content
soil sample 1	1	2.0074	2.0126	20	10	0.25	0.25	25	0.78	-0.023	367.21	0	367.21	375.276		standard curve
	2	2.0074	2.0126	20	10	0.25	0.25	25	0.76	-0.013	357.963	0	357.963	365.826		Abs	Concentration (mg/L)
	3	2.0074	2.0126	20	10	0.25	0.25	25	0.811	-0.026	381.542	0	381.542	389.924		0	0	k	46.4058
soil sample 2	4	2.0166	2.0097	20	10	0.25	0.25	25	0.765	-0.004	358.631	6.35543	352.275	361.802		0.197	10	b	0.824248
	5	2.0166	2.0097	20	10	0.25	0.25	25	0.782	-0.009	366.455	4.04633	362.409	372.209		0.298	15	R^2	0.996379
	6	2.0166	2.0097	20	10	0.25	0.25	25	0.791	-0.009	370.597	4.04633	366.551	376.463		0.535	25
soil sample 3	7	2.022	2.0626	20	10	0.25	0.25	25	1.085	-0.046	504.556	0	504.556	517.647		0.603	30
	8	2.022	2.0626	20	10	0.25	0.25	25	1.071	-0.011	498.13	0	498.13	511.054		0.815	40
	9	2.022	2.0626	20	10	0.25	0.25	25	1.087	-0.034	505.474	0	505.474	518.588		1.091	50
																		Abs
																soilless	1	0.0059	0.00353333
																	2	0.0021
																	3	0.0026

## Sheet: Table S8
Table S8 Soil alkaline phosphatase content in different treatments
									phenol mg/g﹒24h
original number	serial number	Weighing of sampleg	Weighing of CK (g)	extract (ml)	sampling (ml)	constant volume (ml)	sample Abs	CK Abs	Content of the sample	Content of CK	Sample - control conten	Convert to dry soil content
soil sample 1	1	5.0557	5.0445	50	0.25	25	0.174	0.002	2.49962	0.0566035	2.44302	2.49668		standard curve
	2	5.0557	5.0445	50	0.25	25	0.176	0.002	2.52876	0.0566035	2.47216	2.52647		Abs	mg/L
	3	5.0557	5.0445	50	0.25	25	0.179	0.001	2.57248	0.0419997	2.53048	2.58606		0	0	k	14.7338
soil sample 2	4	5.0859	5.057	50	0.25	25	0.187	0.001	2.67308	0.0418959	2.63119	2.70234		0.035	0.5	b	0.0276398
	5	5.0859	5.057	50	0.25	25	0.175	0.002	2.49926	0.0564636	2.4428	2.50886		0.1	1.5	R^2	0.99979
	6	5.0859	5.057	50	0.25	25	0.181	0.002	2.58617	0.0564636	2.52971	2.59812		0.168	2.5
soil sample 3	7	5.0143	5.0517	50	0.25	25	0.129	0.001	1.85913	0.0419399	1.81719	1.86434		0.228	3.5
	8	5.0143	5.0517	50	0.25	25	0.141	0.002	2.03543	0.0565228	1.97891	2.03025		0.303	4.5
	9	5.0143	5.0517	50	0.25	25	0.145	0.001	2.0942	0.0419399	2.05226	2.1055		0.368	5.5
														0.444	6.5
														0.509	7.5
																Abs
														soilless	1	0.005	0.00433333
															2	0.005
															3	0.003

## Sheet: Table S9 
Table S9 Tomato yields between different planting patterns
Treatment	1	2	3	average
TY1	81.2	84.24	85.9	83.78
TY2	106	109.1	108.07	107.723
TY3	99.1	96	97.13	97.41

## Sheet: Table S10
	Table S10 Tomato soluble solid content among different treatments
	Treatment	soluble solid content (%)
	TY1	2.41
		2.19
		2.32
	TY2	3.12
		3.15
		3.21
	TY3	4.5
		4.49
		4.38

## Sheet: Table S11 
	Table S11 Tomato titration acid content among different treatments
	Treatment	Weight (g)	dilution ratio (ml)	Grapefruit seed Extract (ml)	The titration volume (ml)	content (mmol/100g)		CNaOH=0.05mol/L
	TY1	10.0244	50	10	2.22	5.53649
			50	10	2.21	5.51155
			50	10	2.31	5.76094
	TY2	10.029	50	10	2.51	6.25686
			50	10	2.45	6.10729
			50	10	2.46	6.13222
	TY3	10.1267	50	10	2.6	6.41868
			50	10	2.6	6.41868
			50	10	2.68	6.61617

## Sheet: Table S12
	Table S12 Tomato VC content among different treatments
											average value
	Treatment	Weight(g)	extract (mL)	dilution ratio	Grapefruit seed Extract (mL)	The titration volume (mL)	content (mg/100g)		c，mg/mL	1	1
	1	5.261	50	1	10	0.65	13.3218		V，mL	1	1
			50	1	10	0.65	13.3218		V1，mL	4.22	4.31
			50	1	10	0.61	12.4287			4.38
	2	5.2156	50	1	10	0.48	9.60915			4.33
			50	1	10	0.47	9.38393		V0，mL	0.05	0.0533333
			50	1	10	0.5	10.0596			0.06
	3	5.2186	50	1	10	0.63	12.9799			0.05
			50	1	10	0.65	13.4301		T，mg/mL		0.234926
			50	1	10	0.62	12.7548

## Sheet: Table S13
	Table S13 Tomato soluble protein content among different treatments
	Treatment	Weight (g)	extract (ml)	Grapefruit seed Extract (ml)	Abs	content (mg/g)		The standard curve
	TY1	0.5194	10	1	0.0618	0.286743		Abs	content (μg)
			10	1	0.0618	0.286743		0	0	k	278.6
			10	1	0.0624	0.289961		0.0459	10	b	-2.32403
	TY2	0.5111	10	1	0.0673	0.32138		0.0972	20	R^2	0.995866
			10	1	0.0682	0.326286		0.1429	40
			10	1	0.0656	0.312113		0.2236	60
	TY3	0.5013	10	1	0.0721	0.354339		0.2949	80
			10	1	0.0721	0.354339		0.3666	100
			10	1	0.0712	0.349337

## Sheet: Table S14
	Table S14 Tomato total soluble sugar content among different treatments
	Treatment	Weight (g)	Extraction volume (ml)	dilution ratio	Grapefruit seed Extract (ml)	Abs	content (mg/g)		The standard curve
	TY1	0.2337	25	5	1	0.2214	32.1642		Abs	content μg
			25	5	1	0.2173	31.5938		0	0	k	260.074
			25	5	1	0.2167	31.5104		0.073	20	b	2.55366
	TY2	0.2121	25	5	1	0.2512	40.0073		0.1481	40	R^2	0.99771
			25	5	1	0.2514	40.0379		0.2672	80
			25	5	1	0.2539	40.4211		0.4524	120
	TY3	0.2076	25	5	1	0.1566	26.0605		0.6107	160
			25	5	1	0.1578	26.2484		0.7638	200
			25	5	1	0.1613	26.7965

[truncated: 1 more sheets: Table S15]
